# Supplementary material for: Punch Trackers: Correct Recognition Depends on Punch Type and Training Experience
Source: Sensors (Basel). 2021 Apr 23;21(9):2968. doi: 10.3390/s21092968 (PMC8123076; doi:10.3390/s21092968)
Supplement: Supplementary file 1 [file sensors-21-02968-s001.zip]

Archive with 1 entries (1 files):
- sensors-1173148-SI.pdf
